# Supplementary material for: Genetic alteration of Chinese patients with rectal mucosal melanoma
Source: BMC Cancer. 2021 May 27;21:623. doi: 10.1186/s12885-021-08383-6 (PMC8161925; doi:10.1186/s12885-021-08383-6)
Supplement: Supplementary file 3 — Additional file 3: Table S3. Univariate analysis to identify OS-related clinicopathological features. [file 12885_2021_8383_MOESM3_ESM.xlsx]

## Sheet: Sheet1
Supplementary Tables 3. Univariate analysis to identify OS-related clinicopathological features
Variables	Number	HR(95%CI)	P-value
Age, years			0.712
≥62	19	1
>62	17	1.164 (0.521-2.599)
Sex			0.961
Male	14	1
Female	22	0.980 (0.434-2.211)
Depth of tumor invasion			0.108
Submucosa	10	1
Muscularis propria	20	1.844 (0.602-5.646)
Perirectal soft tissue	6	3.804 (1.068-13.548)
Pigment content			0.701
High	13	1
Low	14	1.442 (0.582-3.574)
No	6	1.063 (0.318-3.554)
Unknown	3	-
Thickness, mm			0.487
≤10	17	1
>10	19	1.331 (0.594-2.984)
Vascular invasion			0.307
Absent	19	1
Present	17	1.529 (0.677-3.452)
Perineural invasion			0.675
Absent	25	1
Present	11	1.209 (0.498-2.937)
Ulceration			0.085
Absent	6	1
Present	30	3.619 (0.837-15.636)
Mitotic index			0.044
≤16	19	1
>16	17	2.333 (1.025-5.314)
Lymph node metastasis			0.045
Absent	12	1
Present	22	2.335 (1.018-5.345)
Unknown	2	-
TMB			0.095
TMB-Low	18	1
TMB-High	18	0.506 (0.224-1.144)
